# Supplementary material for: Mg12O12 and Be12O12 Nanocages as Sorbents and Sensors for H2S and SO2 Gases: A Theoretical Approach
Source: Nanomaterials (Basel). 2022 May 21;12(10):1757. doi: 10.3390/nano12101757 (PMC9143161; doi:10.3390/nano12101757)
Supplement: Supplementary file 1 [file nanomaterials-12-01757-s001.zip]

Archive with 1 entries (1 files):
- nanomaterials-1716591-supplementary.pdf
